# Supplementary material for: Bioinformatics Analysis of Tumor-Associated Macrophages in Hepatocellular Carcinoma and Establishment of a Survival Model Based on Transformer
Source: Int J Mol Sci. 2025 Oct 9;26(19):9825. doi: 10.3390/ijms26199825 (PMC12524807; doi:10.3390/ijms26199825)
Supplement: Supplementary file 1 [file ijms-26-09825-s001.zip]

Archive with 5 entries (4 files):
- __MACOSX/
- __MACOSX/._Supplementary File S1.csv
- __MACOSX/._Supplementary File S2.txt
- Supplementary File S1.csv
- Supplementary File S2.txt
