# Supplementary material for: Bioinformatics Analysis of Tumor-Associated Macrophages in Hepatocellular Carcinoma and Establishment of a Survival Model Based on Transformer
Source: Int J Mol Sci. 2025 Oct 9;26(19):9825. doi: 10.3390/ijms26199825 (PMC12524807; doi:10.3390/ijms26199825)
Supplement: Supplementary file 1 [file ijms-26-09825-s001.zip › Supplementary File S1.csv]

	V1	V2	V3	V4	V5	V6	V7	V8	V9	V10	V11	V12	V13	V14	V15	V16	V17	V18	V19	V20
0	CD5L	CETP	MARCO	VCAM1	CXCL12	SDC3	LYVE1	EGR1	ITLN1	CD163	CCL4	TIMD4	CFP	CCL3	RND3	PLAC8	PDK4	NDST3	NFKBIZ	FOS
1	CD5L	CETP	MARCO	CXCL12	VCAM1	PLAC8	CFP	SDC3	TIMD4	ITLN1	LYVE1	P2RY13	SLC40A1	CFD	NDST3	FCGR3A	CD163	LIPA	MS4A7	C1QB
2	TREM2	ACP5	APOC1	GPNMB	CTSD	RARRES1	PSAP	CD9	LGALS3	CAPG	LGMN	OTOA	APOE	TMEM176B	PLA2G7	PLD3	DNASE2	NUPR1	NPL	FABP5
3	CD1C	CD1E	AREG	CLEC10A	JAML	IL1R2	FCER1A	GPAT3	PLD4	SPIB	HLA-DPB1	RPL4	HLA-DQB1	RPS7	CD207	SLC38A1	LGALS2	PPA1	HLA-DQA1	RPL5
4	SPP1	SLAMF9	MMP12	SLC2A1	CSTB	LGALS1	MMP9	NUPR1	TM4SF19	GAPDH	GPNMB	CAPG	PCOLCE2	SLC2A5	ERO1A	S100A11	FABP5	VIM	CCL7	C15orf48
5	RNASE1	A2M	TREM2	GYPC	DAB2	F13A1	FCGR2A	STAB1	AKR1C2	CD209	GATM	AHSG	ABL2	IGF1	LMNA	APOA2	PDGFB	GSTA1	COLEC12	EPHX1
6	FCN1	EREG	S100A8	VCAN	AQP9	S100A12	SERPINB2	OLR1	SOD2	S100A6	S100A9	BCL2A1	TNFAIP6	MCEMP1	G0S2	TIMP1	CD300E	THBS1	PLAUR	TREM1
7	SEPP1	JUN	GPR34	IGF1	FOS	GADD45B	MS4A4A	APOE	FOLR2	HES1	ATF3	PDK4	CPM	A2M	DAB2	GFRA2	SLCO2B1	KLF2	IER2	GYPC
8	C1QC	C1QA	FOLR2	C1QB	MS4A4A	SEPP1	GPR34	SLC40A1	APOE	PLD3	CTSC	LGMN	DAB2	IGF1	A2M	TXNIP	TSPAN4	TMEM176B	EPHX1	RNASE1
9	FCN1	S100A8	S100A6	HSP90AA1	VCAN	S100A4	CSTA	HSPH1	DNAJB1	LYZ	HSPA1A	NRG1	S100A9	HSPE1	HSPD1	S100A12	ZFAND2A	CD52	HSPA1B	BAG3
10	FOSB	CCL3L3	ATF3	EGR1	NR4A2	TNFAIP3	CCL4L2	JUN	ZFP36	RHOB	CD83	KLF2	CCL3	CCL4	PPP1R15A	NR4A1	JUNB	KLF6	HSPA1B	PNRC1
11	CD5L	MARCO	PDK4	VCAM1	SLC40A1	MS4A6A	CXCL12	MS4A7	SDC3	PLAC8	CD163	ITLN1	FOS	CETP	LY96	TIMD4	LYVE1	RND3	C1orf54	CFP
12	GPR183	KDM6B	LMNA	NFKB1	USP53	NLRP3	MAFF	ARL5B	RASGEF1B	ABL2	RP11-138A9.1	NFKBID	KLF10	PDGFB	CREB5	RHBDF2	C1orf56	ARID3A	MIR155HG	PRDM1
13	CLEC9A	IDO1	CPNE3	DNASE1L3	LGALS2	CADM1	WDFY4	KIAA0226L	DUSP4	FLT3	RAB7B	HLA-DOB	NET1	TACSTD2	XCR1	CLNK	GPR157	PLCD1	ENPP1	BTLA
14	JAML	CLEC10A	LYZ	MNDA	CD1E	LGALS2	TXNIP	RP11-404O13.5	CSTA	CLEC4E	CLEC4A	PLD4	C10orf54	AOAH	IFNGR1	CD1D	RP11-467L13.7	CACNA2D3	RGS2	PID1
15	LYPD2	LILRA5	FCN1	LST1	LINC01272	IFITM2	RPS19	APOBEC3A	S100A4	PPP1R17	FPR2	FFAR2	IFITM3	S100A6	STXBP2	TESC	SPN	LILRB2	TIMP1	CD52
16	CXCL9	CXCL10	CXCL11	UBD	HAPLN3	GBP1	GBP5	IL4I1	CCL19	CD40	ETV7	SLAMF7	GBP4	PLA2G2D	STAT1	TMEM176B	RARRES3	TAP1	PSME2	TIFAB
17	ETS1	CD3E	CD3G	CD2	CD3D	RORA	TRAC	BCL11B	GZMA	KLRD1	TRBC2	IKZF3	SH2D1A	LCK	HOPX	KLRB1	ITK	GZMH	SYNE2	GZMM
18	THBS1	FCN1	EREG	CSTA	LYZ	OLR1	AREG	PLAUR	BTG1	C5AR1	CD300E	CLEC4E	CHMP1B	SLC25A37	GK	CREM	LGALS2	MXD1	RILPL2	SAMSN1
19	KIAA0101	TK1	ZWINT	CDK1	TYMS	RRM2	CENPM	MAD2L1	TOP2A	HELLS	CLSPN	MKI67	UHRF1	SPC25	AURKB	GINS2	CDT1	MYBL2	ESCO2	CDCA5
20	CD3E	CD3D	FYN	CD2	RORA	AC092580.4	TRBC1	SH2D1A	TRGC2	GZMK	TRAC	GPR171	GZMA	ITM2A	CD3G	KLRB1	LCK	SYTL3	TRAT1	CST7
21	BAG3	ZFAND2A	HSP90AA1	DNAJB1	HSPH1	SERPINH1	HSPD1	HSPA6	HSPA1A	HSPE1	HSPA1B	HSP90AB1	CACYBP	HSPA8	DNAJA4	SNAI1	MRPL18	DNAJB4	FKBP4	DNAJA1
22	UBE2C	TOP2A	BIRC5	NUSAP1	HMMR	CCNB2	CDC20	CDK1	CDKN3	CENPF	CCNB1	MKI67	TPX2	PRC1	PLK1	DLGAP5	CCNA2	GTSE1	NUF2	CEP55
23	MT1H	MT1M	MT1F	MT1G	MT1A	MT1X	MT1E	MT1HL1	MT2A	SPP1	CSTB	CD28	FABP5	ALDH3A1	RNASE1	AKR1C2	CTD-2235C13.3	GPX2	LGALS4	ANXA2
24	LAMP3	LAD1	CD200	HMSD	NCCRP1	BCL2L14	CCL19	SLCO5A1	ENTHD1	CCR7	FOXD4	IDO1	INSM1	IL12B	ANKRD55	DSG2	TVP23A	ACHE	GPR157	ENOX1
