# Supplementary material for: Bioinformatics Analysis of Tumor-Associated Macrophages in Hepatocellular Carcinoma and Establishment of a Survival Model Based on Transformer
Source: Int J Mol Sci. 2025 Oct 9;26(19):9825. doi: 10.3390/ijms26199825 (PMC12524807; doi:10.3390/ijms26199825)
Supplement: Supplementary file 1 [file ijms-26-09825-s001.zip › Supplementary File S2.txt]

	x
1	GPR34
2	SEPP1
3	FOLR2
4	C1QC
5	MS4A4A
6	IGF1
7	DAB2
8	APOE
9	JUN
10	A2M
11	RNASE1
12	TXNIP
13	SLCO2B1
14	GYPC
15	CPM
16	IGSF21
17	HES1
18	STAB1
19	GFRA2
20	MERTK
21	CD163L1
22	ATF3
23	SESN1
24	KLF2
25	GAS6
26	EGFL7
27	SLC18B1
28	LTC4S
29	WLS
30	DHRS9
31	PDGFC
32	PIK3IP1
33	F13A1
34	GOLIM4
35	ARRDC2
36	CCL18
37	GCLC
38	CD209
39	CNRIP1
40	CSGALNACT1
41	ADORA3
42	SCN1B
43	WBSCR27
44	PID1
45	MAN1A1
46	SPATA7
47	PLVAP
48	CTSF
49	SHMT1
50	ABCC5
51	SLC12A5
52	HOMER3
53	ZNF358
54	DENND4C
55	RGS5
56	OLFML2B
57	TBC1D12
58	FAM20A
59	SYNGR1
60	C20orf194
61	CCDC170
62	TM7SF2
63	STARD13
64	SPP1
65	SLAMF9
66	MMP12
67	SLC2A1
68	CSTB
69	LGALS1
70	MMP9
71	NUPR1
72	TM4SF19
73	GAPDH
74	CAPG
75	SLC2A5
76	GPNMB
77	ERO1A
78	CCL7
79	PCOLCE2
80	FABP5
81	VIM
82	S100A11
83	C15orf48
84	S100A10
85	CLLU1OS
86	ALDOA
87	FTL
88	HK2
89	ENO2
90	CD9
91	S100A6
92	ANGPTL4
93	ATP6V0D2
94	CD109
95	LDHA
96	GAPLINC
97	CTSD
98	TPI1
99	CTB-138E5.1
100	ANXA2
101	CTSL
102	PLIN2
103	SEMA3C
104	SDC2
105	BNIP3
106	PKM
107	ADAM8
108	TMEM45A
109	NQO1
110	EGLN3
111	APOC1
112	VCX3A
113	ATP6V1F
114	LGALS3
115	HILPDA
116	MMP7
117	IL1RN
118	RALA
119	SEC61G
120	IL4I1
121	FCGR2B
122	PAGE5
123	VCAN
124	CKB
125	ANXA1
126	CCL20
127	EMP1
128	LSP1
129	ENO1
130	CD36
131	CYSTM1
132	SLC11A1
133	PLTP
134	RGCC
135	NDRG1
136	MIF
137	CD52
138	C4orf3
139	SLC2A3
140	AC079767.4
141	ACP5
142	PLP2
143	ECM1
144	MGST3
145	TREM2
146	TREM1
147	MDK
148	FAH
149	VKORC1
150	UBE2C
151	NGFRAP1
152	AK4
153	SLC16A3
154	DFNA5
155	SERPINE1
156	HCFC1R1
157	BCAT1
158	TPM4
159	TMEM38B
160	CXCL8
161	PHLDA1
162	MMP19
163	FN1
164	CXCL3
165	TDP2
166	ADAMDEC1
167	ALOX5AP
168	MSANTD3
169	PGAM1
170	APLP2
171	GCHFR
172	HEXB
173	TFF2
174	RASGRP3
175	EPCAM
176	VAT1
177	WBP5
178	SDC4
179	RAB13
180	NRIP3
181	DEFB1
182	CYP27A1
183	TFPI
184	TSTD1
185	CHI3L1
186	CLDN4
187	PFKP
188	PTGDS
189	COLEC12
190	CNIH4
191	SERPINB2
192	LUCAT1
193	MXI1
194	ATF5
195	P4HA2
196	EEPD1
197	GAGE1
198	TUBGCP2
199	ZNF385A
200	CORO1C
201	GBE1
202	P4HA1
203	EIF4EBP1
204	SERINC2
205	LAPTM4B
206	KRT8
207	CLEC5A
208	AC133644.2
209	SLC16A10
210	TMEM251
211	ELF3
212	CXXC5
213	MAPK13
214	LAT
215	ANKRD28
216	ITGB7
217	IFI6
218	CXCL1
219	GPC3
220	ST14
221	ANXA4
222	SCD
223	TNFAIP6
224	FAM20C
225	VWA5A
226	PIM1
227	ANPEP
228	CCDC109B
229	TMEM91
230	SMIM3
231	TFPT
232	FBP1
233	PMP22
234	TNNT1
235	SNAPC1
236	NDUFA4L2
237	INSIG2
238	HSD3B7
239	FAM195A
240	TNFRSF12A
241	CCL2
242	ZNF395
243	TMEM14A
244	ALDOC
245	SLC43A3
246	CD24
247	ASPH
248	HIST1H1C
249	ZGLP1
250	ERRFI1
251	MATK
252	UTS2
253	AMPD3
254	RAB42
255	GEM
256	RRAGD
257	TUBB2A
258	CATSPER1
259	SLC16A6
260	PRR34-AS1
261	RNASE4
262	DPCD
263	CYP17A1
264	RP11-841O20.2
265	AP1S1
266	L3MBTL4-AS1
267	TNS1
268	CYR61
269	ADAM9
270	ACOT13
271	TNS3
272	NMB
273	RP11-670E13.6
274	VAMP4
275	C12orf75
276	LPL
277	KIAA0101
278	EFNA1
279	IL3RA
280	RP11-798M19.6
281	ITGA5
282	HMGB3
283	AK1
284	PERP
285	XRCC4
286	LHFPL2
287	GTSF1
288	TMEM51
289	CLIP4
290	ADCY3
291	SLC39A8
292	BCL2L1
293	MMP14
294	FABP4
295	CLEC11A
296	CFAP36
297	UBA6
298	SLC39A4
299	CD276
300	IGHG4
301	C12orf49
302	LXN
303	TSPAN13
304	MYL6B
305	IFI27L1
306	TUBB6
307	AKR1B10
308	AGPAT4
309	PPIC
310	NPC1
311	DNAJC5B
312	MORN2
313	IGLC2
314	RRP1
315	IGHG1
316	GPR183
317	REL
318	KDM6B
319	LMNA
320	NFKB1
321	USP53
322	MAFF
323	NLRP3
324	RP11-138A9.1
325	ARL5B
326	ABL2
327	RASGEF1B
328	NFKBID
329	KLF10
330	PDGFB
331	CREB5
332	CTD-3252C9.4
333	RHBDF2
334	C1orf56
335	RP11-138A9.2
336	PRDM1
337	ARID3A
338	MIR155HG
339	PLAU
340	PLD4
341	ALOX15B
342	TCHH
343	MFSD2A
344	NHSL1
345	ITPKB
346	RBBP8
347	GZF1
348	SLC25A44
349	SNAI1
350	COL4A1
351	PPARD
352	ARMCX1
353	PURB
354	SESTD1
355	NFATC1
356	ZNF703
357	RAPH1
358	AC016831.7
359	HBA2
360	TAGAP
361	COL4A2
362	DENND4A
363	IRAK2
364	HIST3H2A
365	DUSP5
366	CYB5D1
367	CXorf40B
368	H2AFX
369	HBB
370	ATF7IP2
371	CXCL9
372	CXCL10
373	CXCL11
374	UBD
375	HAPLN3
376	GBP1
377	GBP5
378	ETV7
379	CCL19
380	CD40
381	SLAMF7
382	GBP4
383	STAT1
384	PLA2G2D
385	RARRES3
386	TMEM176B
387	TAP1
388	PSME2
389	TIFAB
390	FCGR1A
391	WARS
392	LAP3
393	VAMP5
394	IL32
395	TMEM176A
396	ATOX1
397	TXN
398	PRDX1
399	SLAMF8
400	TYMP
401	ANKRD22
402	CCL13
403	CD38
404	APOL3
405	KCNMA1
406	SERPING1
407	GBP2
408	RARRES1
409	ENPP2
410	APOL4
411	FAM26F
412	UBE2L6
413	PLEKHO1
414	AKR1A1
415	AHSG
416	CTSZ
417	ACP2
418	IL18BP
419	HLA-DQA2
420	FBXO6
421	PPA1
422	SCPEP1
423	AGT
424	SYNGR2
425	TFEC
426	IL2RA
427	APOL2
428	IFI35
429	LILRB4
430	CHCHD6
431	P2RY6
432	RARRES2
433	CTSC
434	APOA2
435	SMCO4
436	FCGR1B
437	EPSTI1
438	VIMP
439	RASSF4
440	MVP
441	SLC2A6
442	CD80
443	ASCL2
444	AKR1C2
445	PLEK
446	EBI3
447	IL27
448	DRAM1
449	SAMD9L
450	CBR1
451	RHEBL1
452	ISG15
453	LGALS4
454	MGLL
455	TNFRSF4
456	CYP2D6
457	FGL1
458	AIM2
459	TMEM109
460	RCN1
461	NRP2
462	LAMP3
463	PVRL2
464	NUB1
465	CUL9
466	HSD11B1
467	SOCS1
468	C5orf15
469	AGXT
470	SEMA4A
471	TOR3A
472	RGS16
473	DESI1
474	GALM
475	CD274
476	DHX58
477	PDCD1LG2
478	TRPV2
479	KHK
480	USP30-AS1
481	PLA2G4C
482	TAP2
483	DNASE2
484	BATF
485	SLC2A2
486	PDE6G
487	OPTN
488	AKR1C3
489	CCL8
490	PML
491	AKR1C1
492	APOM
493	DPP3
494	ATP13A2
495	UGT2B4
496	MZB1
497	IFIH1
498	FAM92A1
499	ACE
500	IDO1
501	SLC38A3
502	IFIT3
503	LINC01485
504	CCL16
505	IKBKE
506	DTNBP1
507	P2RX7
508	PDRG1
509	TRAFD1
510	CRELD2
511	LIMK2
512	AIFM2
513	CCDC28B
514	GGH
515	UGT2B7
516	NME6
517	OLFML3
518	CTTN
519	SNX20
520	TSPAN8
521	SLC35B3
522	BHLHE41
523	HERC5
524	GMPPB
525	BNIP1
526	GPX2
527	BHMT
528	PIGU
529	RWDD2B
530	GJB1
531	ARHGEF10L
532	TCEA3
533	METTL2A
534	RBM45
535	IFIT2
536	USP18
537	CCR7
538	HULC
539	IFIT1
